# Supplementary material for: Targeting the HLA-E–NKG2A axis in combination with MS-275 enhances NK cell-based immunotherapy against DMG
Source: J Exp Clin Cancer Res. 2025 Apr 29;44:133. doi: 10.1186/s13046-025-03390-y (PMC12039099; doi:10.1186/s13046-025-03390-y)
Supplement: Supplementary file 1 — Supplementary Material 1. [file 13046_2025_3390_MOESM1_ESM.xlsx]

## Sheet: table1
Primer sequences used for qRT-PCR
Name	Sequence (5`-3`)
ACTB-primer-h-FORWARD	ATCATTGCTCCTCCTGAGCG
ACTB-primer-h-REVERSE	CGGACTCGTCATACTCCTGC
ULBP1-primer-h-FORWARD	AGGCACAACCCAACCCAA
ULBP1-primer-h-REVERSE	ATGAAGCAGAGGAAGATGATGAGA
ULBP2-primer-h-FORWARD	GCCGCTACCAAGATCCTTCTG
ULBP2-primer-h-REVERSE	TCATCCACCTGGCCTTGAAC
ULBP3-primer-h-FORWARD	AGACTGGAACTGGCTGACACT
ULBP3-primer-h-REVERSE	CGGCTTCACACTCACAAGACAT
ULBP4-primer-h-FORWARD	GACCCAAACGCTGGGAGAAG
ULBP4-primer-h-REVERSE	TGCGTCAAAGAGGAGGGATT
ULBP5-primer-h-FORWARD	GCTTCTGCTCCTGCTGTCCA
ULBP5-primer-h-REVERSE	GGGACTGACGGGTGTGACTG
ULBP6-primer-h-FORWARD	GCCATGTCCTCAGGCACAAC
ULBP6-primer-h-REVERSE	TCAGATGCCAGGGAGGATGA
MICA-primer-h-FORWARD	AGGAGAGGAGCAGAGGTTCAC
MICA-primer-h-REVERSE	GCCAGCAGCAACAGCAGAA
MICB-primer-h-FORWARD	CACCAGGATTCGCCAAGGA
MICB-primer-h-REVERSE	CCGTTGACTCTGAAGCACCA
CD112-primer-h-FORWARD	AAGCCCAAGAACCAAGCTGA
CD112-primer-h-REVERSE	TGGTGACAGTGACAGTTCCG
CD155-primer-h-FORWARD	GCGTAGAGGATGAAGGCAACTA
CD155-primer-h-REVERSE	CAAGCACTCGGAGCCAGATAT
HLA-E-primer-h-FORWARD	CCGTCACCCTGAGATGGAAG
HLA-E-primer-h-REVERSE	ACAGCTCCAGAGACCACAGA
B7-H3-primer-h-FORWARD	GGCTTTCGTGTGCTGGAGAA
B7-H3-primer-h-REVERSE	AGGGCTGTCTTGGAGCCTT
B7-H6-primer-h-FORWARD	CACAGGGAACAGTCCAGCTT
B7-H6-primer-h-REVERSE	GGGAAACTTCTGGGTCTGCT
ICAM1-primer-h-FORWARD	GGGAACAACCGGAAGGTGTA
ICAM1-primer-h-REVERSE	GGCAGCGTAGGGTAAGGTTC
CD58-primer-h-FORWARD	TCAGGTAGCCTCACTATCTACAAC
CD58-primer-h-REVERSE	GGACTTCAATGCTTCCATTAGTCA

## Sheet: table 2
shRNA sequences
Name	Sequence (5`-3`)
STAT3 shRNA#1	GCGTCCAGTTCACTACTAAAG
STAT3 shRNA#2	GGTACAACATGCTGACCAACA
